# Supplementary material for: Association of rotator cuff degeneration and scapular anatomy with humeral head migration in rotator cuff arthropathy
Source: J Exp Orthop. 2025 Apr 1;12(2):e70219. doi: 10.1002/jeo2.70219 (PMC11960247; doi:10.1002/jeo2.70219)
Supplement: Supplementary file 1 — Supporting information. [file JEO2-12-e70219-s002.xlsx]

## Sheet: Blad1
	mean	SD	cut-off for migration
SLD	59.9	2.4	> 64,7%
SLD-AP	47.1	3.3	post> 53,7% ; ant< 40,5%
SLD-SI	59.1	2.2	superior > 63,5%
