# Supplementary material for: Association of rotator cuff degeneration and scapular anatomy with humeral head migration in rotator cuff arthropathy
Source: J Exp Orthop. 2025 Apr 1;12(2):e70219. doi: 10.1002/jeo2.70219 (PMC11960247; doi:10.1002/jeo2.70219)
Supplement: Supplementary file 2 — Supporting information. [file JEO2-12-e70219-s001.xlsx]

## Sheet: without Anova
		Line 209: SLD with FI(SS)
			Unstandardized Coefficients		Standardized Coefficients	t	Sig.	95,0% Confidence Intervalb
			B	Std. Error	Beta			Lower Bound	Upper Bound
		(Constant)	65.103	2.461		26.448	<,001	60.132	70.074
		% ss FI	25.767	9.194	0.401	2.802	0.008	7.198	44.335
		Model Summaryb
		Model	R	R2	Adjusted R2	Std. Error of the Estimate	Change Statistics
							R2	F Change	df1	df2	Sig. F Change
		1	,401a	0.161	0.14	7.3731	0.161	7.854	1	41	0.008
		a Dependent Variable: SLD
		b Predictors: (Constant), % ss FI
		Line 209: SLD with FI(IS)
			Unstandardized Coefficients		Standardized Coefficients	t	Sig.	95,0% Confidence Intervalb
			B	Std. Error	Beta			Lower Bound	Upper Bound
		(Constant)	66.471	2.282		29.135	<,001	61.864	71.079
		% IS FI	20.95	8.663	0.353	2.418	0.02	3.455	38.444
		Model Summaryb
		Model	R	R2	Adjusted R2	Std. Error of the Estimate	Change Statistics
							R2	F Change	df1	df2	Sig. F Change
		1	,353a	0.125	0.103	7.52924	0.125	5.849	1	41	0.02
		a Dependent Variable: SLD
		b Predictors: (Constant), % IS FI
		Line 209: SLD with FV(IS)
			Unstandardized Coefficients		Standardized Coefficients	t	Sig.	95,0% Confidence Intervalb
			B	Std. Error	Beta			Lower Bound	Upper Bound
		(Constant)	84.641	5.868		14.425	<,001	72.791	96.491
		% IS FV	-16.09	6.907	-0.342	-2.329	0.025	-30.039	-2.141
		Model Summaryb
		Model	R	R2	Adjusted R2	Std. Error of the Estimate	Change Statistics
							R2	F Change	df1	df2	Sig. F Change
		1	,342a	0.117	0.095	7.56339	0.117	5.426	1	41	0.025
		a Dependent Variable: SLD
		b Predictors: (Constant), rel FV IS
		Line 224: SLD-AP with anterior axis length
			Unstandardized Coefficients		Standardized Coefficients	t	Sig.	95,0% Confidence Intervalb
			B	Std. Error	Beta			Lower Bound	Upper Bound
		(Constant)	6.736	12.788		0.527	0.601	-19.09	32.562
		Anterior Axis Length (mm)	1.166	0.336	0.477	3.47	0.001	0.487	1.844
		Model Summaryb
		Model	R	R2	Adjusted R2	Std. Error of the Estimate	Change Statistics
							R2	F Change	df1	df2	Sig. F Change
		1	,342a	0.117	0.095	7.56339	0.117	5.426	1	41	0.025
		a Dependent Variable: SLD
		b Predictors: (Constant), rel FV IS
		Line 224: SLD-AP with pathologic version
			Unstandardized Coefficients		Standardized Coefficients	t	Sig.	95,0% Confidence Intervalb
			B	Std. Error	Beta			Lower Bound	Upper Bound
		(Constant)	48.392	1.541		31.394	<,001	45.271	51.512
		pathologic version	-0.497	0.162	-0.445	-3.062	0.004	-0.826	-0.168
		Model Summaryb
		Model	R	R2	Adjusted R2	Std. Error of the Estimate	Change Statistics
							R2	F Change	df1	df2	Sig. F Change
		1	,477a	0.227	0.208	7.41359	0.227	12.044	1	41	0.001
		a Predictors: (Constant), Anterior Axis Length (mm)
		b Dependent Variable: SLD-AP
		Line 224: SLD-AP with Vol(IS/Ssc)
			Unstandardized Coefficients		Standardized Coefficients	t	Sig.	95,0% Confidence Intervalb
			B	Std. Error	Beta			Lower Bound	Upper Bound
		(Constant)	37.373	7.117		5.251	<,001	22.999	51.747
		is/sc volume	16.227	8.383	0.289	1.936	0.06	-0.702	33.157
		Model Summaryb
		Model	R	R2	Adjusted R2	Std. Error of the Estimate	Change Statistics
							R2	F Change	df1	df2	Sig. F Change
		1	,289a	0.084	0.061	8.07167	0.084	3.747	1	41	0.06
		a Predictors: (Constant), is/sc volume
		b Dependent Variable: SLD-AP
		Line 224: SLD-AP with fulcrum axis ratio
			Unstandardized Coefficients		Standardized Coefficients	t	Sig.	95,0% Confidence Intervalb
			B	Std. Error	Beta			Lower Bound	Upper Bound
		(Constant)	78.823	13.201		5.971	<,001	52.163	105.483
		Fulcrum Axis Posterior Ratio	-0.609	0.287	-0.314	-2.121	0.04	-1.189	-0.029
		Model Summaryb
		Model	R	R2	Adjusted R2	Std. Error of the Estimate	Change Statistics
							R2	F Change	df1	df2	Sig. F Change
		1	,314a	0.099	0.077	8.00473	0.099	4.499	1	41	0.04
		a Predictors: (Constant), Fulcrum Axis Posterior Ratio
		b Dependent Variable: SLD-AP
		Line 240: SLD-SI with pathologic inclination
			Unstandardized Coefficients		Standardized Coefficients	t	Sig.	95,0% Confidence Intervalb
			B	Std. Error	Beta			Lower Bound	Upper Bound
		(Constant)	63.729	2.897		22	<,001	57.865	69.593
		path inclin	0.508	0.225	0.344	2.26	0.03	0.053	0.962
		Model Summaryb
		Model	R	R2	Adjusted R2	Std. Error of the Estimate	Change Statistics
							R2	F Change	df1	df2	Sig. F Change
		1	,344a	0.118	0.095	8.28994	0.118	5.106	1	38	0.03
		a Predictors: (Constant), path inclin
		b Dependent Variable: SLD-SI
		Line 240: SLD-SI with FI(SS)
			Unstandardized Coefficients		Standardized Coefficients	t	Sig.	95,0% Confidence Intervalb
			B	Std. Error	Beta			Lower Bound	Upper Bound
		(Constant)	62.379	2.611		23.888	<,001	57.105	67.653
		% ss FI	29.131	9.754	0.423	2.987	0.005	9.433	48.83
		Model Summaryb
		Model	R	R2	Adjusted R2	Std. Error of the Estimate	Change Statistics
							R2	F Change	df1	df2	Sig. F Change
		1	,423a	0.179	0.159	7.82203	0.179	8.92	1	41	0.005
		a Predictors: (Constant), % ss FI
		b Dependent Variable: SLD-SI
		Line 240: SLD-SI with FI(SI)
			Unstandardized Coefficients		Standardized Coefficients	t	Sig.	95,0% Confidence Intervalb
			B	Std. Error	Beta			Lower Bound	Upper Bound
		(Constant)	64.383	2.459		26.186	<,001	59.418	69.348
		% IS FI	21.679	9.335	0.341	2.322	0.025	2.826	40.532
		Model Summaryb
		Model	R	R2	Adjusted R2	Std. Error of the Estimate	Change Statistics
							R2	F Change	df1	df2	Sig. F Change
		1	,341a	0.116	0.095	8.11391	0.116	5.393	1	41	0.025
		a Dependent Variable: SLD-SI
		b Predictors: (Constant), % IS FI
		Line 240: SLD-SI with FV(SS)
			Unstandardized Coefficients		Standardized Coefficients	t	Sig.	95,0% Confidence Intervalb
			B	Std. Error	Beta			Lower Bound	Upper Bound
		(Constant)	81.005	5.401		14.998	<,001	70.097	91.913
		rel FV SS	-42.949	19.314	-0.328	-2.224	0.032	-81.954	-3.944
		Model Summaryb
		Model	R	R2	Adjusted R2	Std. Error of the Estimate	Change Statistics
							R2	F Change	df1	df2	Sig. F Change
		1	,328a	0.108	0.086	8.15334	0.108	4.945	1	41	0.032
		a Dependent Variable: SLD-SI
		b Predictors: (Constant), rel FV SS
		Line 240: SLD-SI with FV(IS)
			Unstandardized Coefficients		Standardized Coefficients	t	Sig.	95,0% Confidence Intervalb
			B	Std. Error	Beta			Lower Bound	Upper Bound
		(Constant)	82.255	6.371		12.911	<,001	69.389	95.122
		rel FV IS	-15.534	7.5	-0.308	-2.071	0.045	-30.679	-0.388
		Model Summaryb
		Model	R	R2	Adjusted R2	Std. Error of the Estimate	Change Statistics
							R2	F Change	df1	df2	Sig. F Change
		1	,308a	0.095	0.073	8.21209	0.095	4.29	1	41	0.045
		a Dependent Variable: SLD-SI
		b Predictors: (Constant), rel FV IS
		Line 243: Multivariate Regression SLD-SI with FV(IS)
			Unstandardized Coefficients		Standardized Coefficients	t	Sig.	95,0% Confidence Intervalb
			B	Std. Error	Beta			Lower Bound	Upper Bound
		(Constant)	91.06	7.211		12.628	<,001	76.463	105.658
		rel FV IS	-25.179	8.318	-0.441	-3.027	0.004	-42.019	-8.339
		Model Summaryb
		Model	R	R2	Adjusted R2	Std. Error of the Estimate	Change Statistics
							R2	F Change	df1	df2	Sig. F Change
		1	,441a	0.194	0.173	7.92548	0.194	9.162	1	38	0.004
		a Dependent Variable: SLD-SI
		b Predictors: (Constant), rel FV IS
			Unstandardized Coefficients		Standardized Coefficients	t	Sig.	95,0% Confidence Intervalb
			B	Std. Error	Beta			Lower Bound	Upper Bound
		(Constant)	45.189	2.199		20.55	<,001	40.738	49.641
		native version	0.868	0.256	0.481	3.384	0.002	0.349	1.387
		(Constant)	30.303	6.194		4.892	<,001	17.752	42.854
	Line 224: SLD-AP with anterior axis length, pathologic version and Vol (IS/Ssc)	native version	0.835	0.24	0.463	3.477	0.001	0.348	1.321
		is/sc volume	17.993	7.063	0.339	2.547	0.015	3.682	32.304
		(Constant)	-0.788	12.745		-0.062	0.951	-26.636	25.059	df2	Sig. F Change
	1	native version	0.561	0.243	0.311	2.309	0.027	0.068	1.054	41	0.025
		is/sc volume	20.215	6.568	0.381	3.078	0.004	6.894	33.536
	2	Anterior Axis Length (mm)	0.822	0.301	0.369	2.73	0.01	0.211	1.433
		a Dependent Variable: SLD-AP
	3	b Predictors: (Constant), native version
		c Predictors: (Constant), native version, is/sc volume
		d Predictors: (Constant), native version, is/sc volume, Anterior Axis Length (mm)
			Unstandardized Coefficients		Standardized Coefficients	t	Sig.	95,0% Confidence Intervalb
			B	Std. Error	Beta			Lower Bound	Upper Bound
	1	(Constant)	45.189	2.199		20.55	<,001	40.738	49.641
	2	native version	0.868	0.256	0.481	3.384	0.002	0.349	1.387
	3	(Constant)	30.303	6.194		4.892	<,001	17.752	42.854
		native version	0.835	0.24	0.463	3.477	0.001	0.348	1.321
		is/sc volume	17.993	7.063	0.339	2.547	0.015	3.682	32.304
		(Constant)	-0.788	12.745		-0.062	0.951	-26.636	25.059	df2	Sig. F Change
		native version	0.561	0.243	0.311	2.309	0.027	0.068	1.054	41	0.025
		is/sc volume	20.215	6.568	0.381	3.078	0.004	6.894	33.536
	Line 224: SLD-AP with anterior axis length, pathologic version and Vol (IS/Ssc)	Anterior Axis Length (mm)	0.822	0.301	0.369	2.73	0.01	0.211	1.433
		Model	R	R2	Adjusted R2	Std. Error of the Estimate	Change Statistics
	1						R2	F Change	df1	df2	Sig. F Change
		,481a	0.232	0.211	6.9081	0.232	11.453	1	38	0.002
	2	,588b	0.346	0.311	6.4574	0.115	6.49	1	37	0.015
		,677c	0.458	0.413	5.95883	0.112	7.451	1	36	0.01	1.851
		a Dependent Variable: SLD-AP
	3	b Predictors: (Constant), native version
		c Predictors: (Constant), native version, is/sc volume
		d Predictors: (Constant), native version, is/sc volume, Anterior Axis Length (mm)
			Unstandardized Coefficients		Standardized Coefficients	t	Sig.	95,0% Confidence Intervalb
			B	Std. Error	Beta			Lower Bound	Upper Bound
	1	(Constant)	45.189	2.199		20.55	<,001	40.738	49.641
	2	native version	0.868	0.256	0.481	3.384	0.002	0.349	1.387
	3	(Constant)	30.303	6.194		4.892	<,001	17.752	42.854
		native version	0.835	0.24	0.463	3.477	0.001	0.348	1.321
		is/sc volume	17.993	7.063	0.339	2.547	0.015	3.682	32.304
		(Constant)	-0.788	12.745		-0.062	0.951	-26.636	25.059	df2	Sig. F Change
		native version	0.561	0.243	0.311	2.309	0.027	0.068	1.054	41	0.025
		is/sc volume	20.215	6.568	0.381	3.078	0.004	6.894	33.536
		Anterior Axis Length (mm)	0.822	0.301	0.369	2.73	0.01	0.211	1.433
		Model	R	R2	Adjusted R2	Std. Error of the Estimate	Change Statistics
							R2	F Change	df1	df2	Sig. F Change
		,481a	0.232	0.211	6.9081	0.232	11.453	1	38	0.002
		,588b	0.346	0.311	6.4574	0.115	6.49	1	37	0.015
		,677c	0.458	0.413	5.95883	0.112	7.451	1	36	0.01	1.851
		a Dependent Variable: SLD-AP
		b Predictors: (Constant), native version
		c Predictors: (Constant), native version, is/sc volume
		d Predictors: (Constant), native version, is/sc volume, Anterior Axis Length (mm)
		Line 224: SLD-AP with fulcrum axis ratio
			Unstandardized Coefficients		Standardized Coefficients	t	Sig.	95,0% Confidence Intervalb
			B	Std. Error	Beta			Lower Bound	Upper Bound
		(Constant)	78.823	13.201		5.971	<,001	52.163	105.483
		Fulcrum Axis Posterior Ratio	-0.609	0.287	-0.314	-2.121	0.04	-1.189	-0.029
		Model Summaryb
		Model	R	R2	Adjusted R2	Std. Error of the Estimate	Change Statistics
							R2	F Change	df1	df2	Sig. F Change
		1	,314a	0.099	0.077	8.00473	0.099	4.499	1	41	0.04
		a Predictors: (Constant), Fulcrum Axis Posterior Ratio
		b Dependent Variable: SLD-AP
